# Supplementary material for: HLA-G Alleles Impact the Perinatal Father–Child HPV Transmission
Source: Curr Issues Mol Biol. 2023 Jul 12;45(7):5798–810. doi: 10.3390/cimb45070366 (PMC10378566; doi:10.3390/cimb45070366)
Supplement: Supplementary file 1 [file cimb-45-00366-s001.zip]

Archive with 1 entries (1 files):
- cimb-2472083-supplementary.pdf
